# Supplementary material for: Potential Associations between Severity of Infection and the Presence of Virulence-Associated Genes in Clinical Strains of Staphylococcus aureus
Source: PLoS One. 2011 Apr 26;6(4):e18673. doi: 10.1371/journal.pone.0018673 (PMC3082525; doi:10.1371/journal.pone.0018673)
Supplement: Table S4 — Genes statistically significantly associated with severity of infection. (XLS) [file pone.0018673.s005.xls]

## Sheet: Supplemental_Table_2
Table S4. Genes statistically significantly associated with severity of infection.
sequence	common_name	locus	strain	pi	genetic element	vf	sp	mec_ indicator	percent_ ambiguous	p_ association	fdr_ association	selected_ for_ verification	more_ present_ in_sick	sccmec_ more_ present_sick	sccmec_ more_ present_ notsick	not_ sccmec_ more_ present_sick	not_ sccmec_ more_ present_ notsick
AAAAAATTGAATTTACTTTTTTAGAGAATAAAAATGAAAATATTTACTTTACTGATAGTCTACATCTTAA	hypothetical protein	MW0072	MW2	0		0	0	0	0.3	0.0047	2_orange	0	0	0	0	0	1
AAAAAGATTGAGGTTGGAAATACTTAATCCAACGAAGGAACAAGATTCCAATATTGTATATGGACCATTA	hypothetical protein	MW1404	MW2	1	Bacteriophage	0	0	0	0.35	0.0122	1_yellow	0	0	0	0	0	1
AAAAAGGCATGGATGCAGAAAAAGTGGCTAACATGCCGATACACTTCTTTTTAGACATTGTCGAATCGAA	hypothetical phage protein	SAS1879	MSSA476	1	Bacteriophage	0	0	0	0.27	0.0003	3_red	0	0	0	0	0	1
AAAATGCATATGAAATAGAGTTGAAACGTATTGAAAGGGAGATACAAAATCTTAGTGATTTAAAATATCA	hypothetical protein	MW0075	MW2	0		0	0	0	0.25	0.0016	3_red	0	0	0	0	0	1
AAACCTTTTAGTATTAGTTCTATCACATATATATTAGCTAACCCATTCTATATCGGCAAAATTCAATTTG	cassette chromosome recombinase B	SA0057	N315	0	SCCmec	0	0	1	0.18	0.0004	3_red	0	1	1	0	0	0
AAACGATCCAGAGTATTTAAGATTTTATAAATCGAAAACGTGGCAAAACATGCGTCGAATTGTATTGTTA	hypothetical protein	MW1910	MW2	1	Bacteriophage	0	0	0	0.25	0.0111	1_yellow	0	0	0	0	0	1
AAAGATGGTACAGTGTGGACAAGTTTATATAAAAAGAATGAGACAACAGATAAATATGTAAAAGTTGAAG	conserved hypothetical protein	SA1574	COL	0		0	0	0	0.25	0.0027	2_orange	0	0	0	0	0	1
AAAGCTGTAAATGTTGAAGGTTCTACAAAAATCGGAGCAAAACAAATGTATCAGTCCATACAATTTGCTG	conserved hypothetical protein	SA0043	N315	0	SCCmec	0	0	1	0.41	0.0028	2_orange	0	1	1	0	0	0
AAATAAAAAAGTGATTGAAAATTATATTCGTAATCAATTACAAGAGGATATCGTTGCAGATGAAATCTCA	truncated hypothetical protein, similar to transposase	MW0122	MW2	0	Transposon	0	0	0	0.19	0.0129	1_yellow	0	0	0	0	0	1
AAATTGCATGATGTACCAGCTAAAGAAAATACAATTACAGAACCAAAGCAAGTTGTAGTGAATCCTTTGT	pathogenicity island protein, authentic frameshift	SA0892	COL	1	Pathogenicity Island	0	0	0	0.37	0.0211	1_yellow	0	0	0	0	0	1
AAATTTCATATTAGTCATAAATTCAGCACTATTTATTTGGATAAACTCAGCATTTTACTTATTCATAGGA	hypothetical protein, similar to macrolide-efflux determinant	MW0062	MW2	0		0	0	0	0.21	0.0116	1_yellow	0	0	0	0	0	1
AACAAATTTTAGAAGGTGTTCTATCAGAAAGTACCACATACGGTGATGCAAGAAATAAATTAGAAACATT	hypothetical protein	SAV1996	Mu50	1	Bacteriophage	0	0	0	0.26	0.0008	3_red	0	0	0	0	0	1
AACGACCACTCAAGAACTCAAACAATATATAACTCGTCTATTCCAACTATCTAACAATGAAACATGGGAA	hypothetical protein	SA0056	N315	0	SCCmec	0	0	1	0.41	0.0023	2_orange	0	1	1	0	0	0
AACTTTCTATATTTCCAAATATGAATTTACGAATGTGGGAAAATCCAGTTACTCAAAATAATATTCGATT	epidermin biosynthesis protein EpiD	SA1875	COL	1	Pathogenicity Island	0	0	0	0.23	0.0045	2_orange	0	0	0	0	0	1
AAGAAAACAAGTCTTTAAAGTCTAAAATAAGCGATTTAAAGCGTGATGTGAGTTTAATCTATGAAAGCAC	plasmid recombination enzyme	SA0029	N315	0	SCCmec	0	0	1	0.34	0.0006	3_red	0	1	1	0	0	0
AAGACAAGGTATCAAAGTATCAATACAGCAAAGAATACTTTAAAAGGTATTGAGTGTATTTACGCTCTAT	IS431mec, transposase	VRA0002	Michigan	0	Plasmid	0	0	0	0.37	0.0008	3_red	1	1	0	0	1	0
AAGAGAAATAGCACTAGATAGGGATAACAACCTATGCCAAATGTGCTTGCGTGAAGGGAAAATTACAGAT	hypothetical phage protein	SAS0930	MSSA476	1	Bacteriophage	0	0	0	0.33	0.0026	2_orange	0	0	0	0	0	1
AAGATAGAATTCAAGGATTTGAAACGATAGCTTCTCAAAATAAAATTAATTATCAAATTATTGAGACTAG	maltose operon repressor	SA1552	COL	0		0	0	0	0.37	0.0216	1_yellow	0	0	0	0	0	1
AAGCCATTAGTCAAATGACACCAGCTTTTTGGGTTTACTTTGAATTTGATTTACAAAAAGAGGAAATAAT	hypothetical protein	MW0744	MW2	1	Pathogenicity Island	0	0	0	0.3	0.0012	3_red	0	0	0	0	0	1
AAGGCTGTCTATTAGAGGACAAAGATGGAGATTTCTTTTTAAAGTATTATCAATGGAAAATGAAAAAGGA	transposase B for Tn554	SA1483	N315	0	Transposon	0	0	0	0.25	0.0004	3_red	1	1	0	0	1	0
AAGGTTATCTATCATGCATCACCTAGAAATTATGAATAGATACTTGGAGTCTCAAAATGAAAATATGTGA	hypothetical protein	SA0182	COL	0		0	0	0	0.25	0.0109	1_yellow	0	0	0	0	0	1
AATAACTAGCCATCTTTTTTGTAGCTTTGGTTGTGAAAAGACGGGTAGTTTTAACAGCTTCTGTTGTTAA	hypothetical protein, similar to gallidermin precursor [Genomic island nu S	MW1766	MW2	1	Bacteriophage	0	0	0	0.39	0.0006	3_red	0	0	0	0	0	1
AATAATAAACAAAAGAATTTAATGTCTGTAATTAATCAATGTATTGAACTAGAAAATTTTTCTTACACTG	hypothetical protein	SA0331	COL	1	Bacteriophage	0	0	0	0.37	0.004	2_orange	0	0	0	0	0	1
AATAATATTACTTTTTCAAATTTAGCTGAAAAGATAAATCAAGAATTTGAAATTAATGATATTACTAAAG	epidermin biosynthesis protein EpiB	SA1877	COL	1	Pathogenicity Island	0	0	0	0.21	0.0195	1_yellow	0	0	0	0	0	1
AATAATCAAAGTGATAATGCTAAATATAAAATTTTAAGTTACTATGTACTTATGTATAAATCAGTGAAAG	hypothetical protein	SA1684	COL	0		0	0	0	0.59	0.0159	1_yellow	0	0	0	0	0	1
AATAGCGAAACAAGAATACTTAAGAATATTACCGCACATGCAAGAATTGCCAATTTCCAACTTAGATAAA	hypothetical protein	MW1909	MW2	1	Bacteriophage	0	0	0	0.25	0.0066	1_yellow	0	0	0	0	0	1
AATAGGTTTTAATGTACACAAGGTGTTTAAAATGCCCGAAAAACAGGCACTATTTGAAGATTTGTACCAT	hypotehtical protein	SAVP005	Mu50	0	Plasmid	0	0	0	0.33	0.0063	2_orange	0	0	0	0	0	1
AATCAAATGGCTAATAATTTAAAAATTTCAGTTACTGCTTATAGAAATAAAGAAAGAGGAATAACACCAT	hypothetical protein	SAV0785	Mu50	1	Bacteriophage	0	0	0	0.31	0.0194	1_yellow	0	0	0	0	0	1
AATCATAAGGATATTGATATGATTCTAAAGAGATTATATAATAGTGGTAACATAATATATAAAGTTAGGT	hypothetical protein	MW1197	MW2	0		0	0	0	0.32	0.0007	3_red	0	0	0	0	0	1
AATCATAGACACAGATAAGTTCGTCAATCTGTTAATGAATTATGATGTGATAGAGTTAAGTGAGGATAAA	hypothetical protein	SA0055	COL	0	SCCmec	0	0	1	0.36	0.0032	2_orange	0	0	0	1	0	0
AATGTATGAAGTGAAGAAATCTTATACTGACTTGGAAAAAGGCCAGTATTTAAAGTCAGGTAAACGTGTT	hypothetical protein	MW1903	MW2	1	Bacteriophage	0	0	0	0.22	0.0024	2_orange	0	0	0	0	0	1
AATTAAAATCAGTTATACAACAAATTAAAACCAATCCAAACTCTCGACGTCACATTGTTTCAGCATGGAA	thymidylate synthase	VRA0005	Michigan	0	Plasmid	0	0	0	0.39	0.0147	1_yellow	1	1	0	0	1	0
AATTGAATGAAATTTTACCAAATACAATAAGAGTAATACATGAATATAATTATTTTGACTATTATAAGAA	tetracenomycin polyketide synthesis O-methyltransferase TcmP, putative	SA2009	COL	1	Pathogenicity Island	0	0	0	0.3	0.0156	1_yellow	0	0	0	0	0	1
AATTTCACGTTAGACAATAAACAATCGCTACTAATTCAAGGCTCATTTGGTACAGGTAAATCACACTTAT	hypothetical protein	SAV0869	Mu50	1	Bacteriophage	0	0	0	0.45	0.0073	1_yellow	0	0	0	0	0	1
AATTTTGAATAGGGATTGCTTAACCACCGAACAAATCGCTAAAGAATTATGTAATAAAGATTGGGAATGA	hypothetical protein	SAS0040	MSSA476	0	SCC476	0	0	0	0.36	0.0032	2_orange	0	0	0	0	0	1
AATTTTTAGAAATCCTTGGAGAACCAGACTTTAATATGATTTCACATGAGAATATTCAATTGGTCGCAAA	hypothetical protein	MW0375	MW2	1	Pathogenicity Island	0	0	0	0.29	0.0007	3_red	0	0	0	0	0	1
ACAACAAAAAGAAATGCGAAAGATGATACAGGCAAAAGTACTTCTCTTGTCTTCTACCAAATCAAAATTG	hypothetical protein	SA0072	N315	0	SCCmec	0	0	1	0.1	0	3_red	0	1	1	0	0	0
ACACTAAATAGTGAAAAATTGGCACAGGAAAGGGTGATTGGTGCTAATGTTTGGGTAGATGGTATTCAAA	enterotoxin H	MW0051	MW2	0		1	0	0	0.34	0.0107	1_yellow	0	0	0	0	0	1
ACAGATTAGTGGCATTCGCCTTTATACCAATGATAGAAGGTAAAATTTGTATTAACCATATTGACGGGAA	hypothetical protein	SAV0865	Mu50	1	Bacteriophage	0	0	0	0.44	0.0046	2_orange	0	0	0	0	0	1
ACCGATTGGTGTGATCTCGCTTTTGTGACGAAGCTAGTCCTTGGACAGTCAGAACAGCCACGTTGGAAAG	ORFID:SA0067~hypothetical protein, similar to kdp operon sensor	SA0067	N315	0	SCCmec	0	0	1	0.28	0.0101	1_yellow	0	1	1	0	0	0
ACGAGTTAGATTATTGGTTGAATAAACGCAAGTCAGAAAATGAACAGATTGATATTGATAGAGTGCTTAA	hypothetical protein	MW1416	MW2	1	Bacteriophage	0	0	0	0.29	0.0012	3_red	0	0	0	0	0	1
ACGTGGTTTATCAACTTGAGTTAAGTGTCGTGAATAATTTGGAAAGTTATGAACACACAGAATATGTTAA	hypothetical protein	SA1831	N315	1	Pathogenicity Island	0	0	0	0.25	0.0006	3_red	0	0	0	0	0	1
ACTATATTTTCCCATTTTAAATTCTAAAAAACAAGTAGAAATTTTAGAAACACTTATCAATTTATTGATT	hypothetical protein	SA1246	COL	0		0	0	0	0.77	0.0175	1_yellow	0	0	0	0	0	1
AGAAAAAATTTCTCTTCGAGATAGACAAGAATGGTGGTACAATGTTTTTTATGACGATGGCAAATATAAT	hypothetical protein	SA1858	COL	1	Pathogenicity Island	0	0	0	0.32	0.0024	2_orange	0	0	0	0	0	1
AGAAAATAAAGTTACTTGATATGAATCACAGCGAAAAGCAGCAATTGTTATCACAAATAGTGACGAAAGA	hypothetical protein, similar to uroporphyrin-III C-methyltransferase	MW2539	MW2	0		0	0	0	0.19	0.012	1_yellow	0	0	0	0	0	1
AGAAAATATTAGGTATTTCATTCAATTTACCTGAAGGAGAAGAATTTACATTTCATGACTTGAACAGTCG	hypothetical protein	SA0060	N315	0	SCCmec	0	0	1	0.27	0.0004	3_red	0	1	1	0	0	0
AGAAAGCTGCATGCACAGTGATAACGATGTATCCTCATTTAGACGGTGTATTATCACTCGATCTCACAAC	hypothetical protein	MW0035	MW2	0		0	0	1	0.38	0.0011	3_red	0	1	1	0	0	0
AGAAATGTATGACATGCCAATTGATGAGTTATTTTCATCAAAAATTAAAGTAGAGGGGTCAAGGCAATGA	hypothetical protein	SAV0786	Mu50	1	Bacteriophage	0	0	0	0.37	0.0196	1_yellow	0	0	0	0	0	1
AGAACTAACGCAAGAAGAATTAATGAAAGCTATTAAAGCTATTAAAGCAAGAATAGCTAAGCATAAGTAA	hypothetical phage protein	SAS0928	MSSA476	1	Bacteriophage	0	0	0	0.28	0.0127	1_yellow	1	1	0	0	1	0
AGACATGTTCATTATTATGACAATCCAATGTATTTTATTAGGTTAAACTTCCCTAACAACTTAAGCGTTG	prophage L54a, amidase, putative	SA0389	COL	1	Bacteriophage	0	0	0	0.24	0.0112	1_yellow	1	1	0	0	1	0
AGACATTAGCGATCGCCTTAACCACCCATTTCAAACGATTAGCGATACAATTAACAATAAAGAAGATTTG	hypothetical protein, similar to transcriptional regulator tetR-family	MW2474	MW2	0		0	0	0	0.24	0.0195	1_yellow	0	0	0	0	0	1
AGAGATAAGCAAGAACTATTAAATAAGTATCACGAATTATTAGACAAATACTTTCTTCATAATATTTCGT	hypothetical protein	MW0753	MW2	1	Pathogenicity Island	0	0	0	0.26	0.0017	2_orange	0	0	0	0	0	1
AGCACACCATATCTAATACTAAACAAAGGATTTTTAATAGTTATTTCGACTATCTTACTGCTTACTTTTT	accessory gene regulator protein C	SA2025	COL	0		0	0	0	0.21	0.0034	2_orange	0	0	0	0	0	1
AGCGCGTTTATACAGAAATGTATTTTCTGTGATGTTACGCAATGATTTAAAGCGTTATATAGATTTTTAG	hypothetical protein	MW2614	MW2	0		0	0	0	0.36	0.0089	1_yellow	0	0	0	0	0	1
AGCTGCAAGAGCAAGAGGGAGAAAAGGTGGAAGACCTTCACTACCAGATCATAAGAAAAGAGAGATCAAA	truncated resolvase Res	SAVP013	Mu50	0	Plasmid	0	0	0	0.31	0.0027	2_orange	0	0	0	0	0	1
AGGAACACTTACAAGCCATAATCGAGTGGGCATTACAACAAATAGAAAATAACTTTGATTTTGAGAATGA	hypothetical protein	MW0749	MW2	1	Pathogenicity Island	0	0	0	0.26	0.0096	1_yellow	0	0	0	0	0	1
AGTAAAACTTCATTATATAATCAGTCTCAAGTTTATAAAATTATGAAAGATATAAAACAATCTATAACTA	hypothetical protein	SAS1251	MSSA476	0		0	0	0	0.29	0.0003	3_red	0	0	0	0	0	1
AGTATGATGATGAGTATTTAATGGTCGATGTAATAAGCACTTGGCTTGTATACTTTTTTCCATTTATTAA	conserved hypothetical protein	MW0554	MW2	0		0	0	0	0.28	0.0191	1_yellow	0	0	0	0	0	1
AGTATTATACATTCGCTCTAGATGGCTTGGGCCAAAGAATTTTAAAAGCGTTAGAAGAGAAATTGAAACA	cardiolipin synthetase homolog	MW1205	MW2	0		0	0	0	0.21	0.0032	2_orange	0	0	0	0	0	1
AGTTACCACAAGCTCAAATTCAAACACAATCTGTTCATAGTAAAGACATAACTGGTAATGAAGCACATGT	truncated hypothetical protein	MW0044	MW2	1	Bacteriophage	0	0	1	0.3	0.0124	1_yellow	0	0	0	1	0	0
ATAAATCTAAGAAATTACTTAACATTTTAGAAAAAATTTGTGATGAGAAGAAATTGAAAATCATATTATC	CadX	SAP006	N315	0	Plasmid	0	0	0	0.28	0.0193	1_yellow	0	0	0	0	0	1
ATAATTACGCAACTTAGTGCATCTAAAGGTTCTATACAACGTTTAATGGGGATTATAATTAGTGAAAATT	conserved hypothetical protein	SA0045	N315	0	SCCmec	0	0	1	0.43	0.0002	3_red	0	1	1	0	0	0
ATACAGGTGTGATGAAAAACCATGACGATTTGAAAAATAATTTCTCGACTGATTCTAAAAATTTAGTACC	epidermin leader peptide processing serine protease EpiP	SA1874	COL	1	Pathogenicity Island	0	0	0	0.36	0.0033	2_orange	0	0	0	0	0	1
ATACTATGGATGATAAGGGCAGATACGTCGATGAAAATGGAAAACTAATAAATAAGGATTATGACGTTTT	hypothetical protein	SAS0377	MSSA476	0		0	0	0	0.22	0.0002	3_red	0	0	0	0	0	1
ATAGACGACCAATAGATATTCAAATTAATGACGGATATGAACTTATGGTCCGATCTTATTTCATCAACAA	conserved hypothetical protein	SA0329	COL	1	Bacteriophage	0	0	0	0.38	0.0205	1_yellow	1	1	0	0	1	0
ATAGATGGACCGAGTCATTGCGAGATACGCAAATAGACAACTTCAAAGAAATCATGTCACAAAAAAAGTA	conserved hypothetical protein	SA0071	COL	0		0	0	0	0.28	0.0088	1_yellow	0	0	0	0	0	1
ATATGCAGATAATTCTATTGATACAACAGATGGAAAATTCCATGGTCAATTACTTAATAATTTAAAATTA	hypothetical protein, similar to surface protein precursor	MW2416	MW2	0		0	0	0	0.15	0.0178	1_yellow	0	0	0	0	0	1
ATATTATGTCACATAAGATTTGGTTATTAGTGCTCGTCTCCACGTTAATTCCATTAATACCATTTTACAA	methicillin-resistance MecR1 regulatory protein	SA0034	COL	0	SCCmec	0	0	1	0.3	0.0047	2_orange	0	1	1	0	0	0
ATCATAGTTTACCTCAATTAACTCGAAAAAAACTAACAGAAAGACTAATGACTATATCAGGAAAGATTGG	O-nucleotidylltransferase(9)	SA0049	N315	0	SCCmec	0	0	1	0.38	0.0163	1_yellow	0	1	1	0	0	0
ATCATATTAAGAATCATGGATTGTTTATCCCTATGATTTTTATGTTTTTATTAGGTGCATTTACAAAATC	Na1/H1 antiporter, MnhA component, putative	SA0679	COL	0		0	0	0	0.04	0.0238	1_yellow	0	0	0	0	0	1
ATCGATAAAAAAACTTTTAGCGAAAGACTTAGTAGTTGAATCGCACAATGAATTTAACAAAAGAGAAGTT	transcriptional regulator, MarR family	SA2524	COL	0		0	0	0	0.26	0.0014	3_red	0	0	0	0	0	1
ATCTAGTTCTCTTAATTAAGTTCTTATCAAAAAAACTTATCCACCTGTACTGGATAGATATGACCATCAA	hypothetical protein	SAV0396	Mu50	0		0	0	0	0.41	0.0219	1_yellow	0	0	0	0	0	1
ATCTGCACATAAACTATATAGTGATAATGGGTATGTTAGCAATACATCTGGGTTTACTAAACAACTATAA	acetyltransferase, GNAT family	SA2012	COL	1	Pathogenicity Island	0	0	0	0.39	0.0156	1_yellow	0	0	0	0	0	1
ATGAAAGTTCTATCGCAGATGACACACCAGAGGGACGTAGTATTGTGAAATTAGCTTATAAACAACATAT	ORFID:SA0070~potassium-transporting ATPase B chain homologue	SA0070	N315	0	SCCmec	0	0	1	0.34	0.0003	3_red	0	1	1	0	0	0
ATGAAGTATTTGATGAATTGTATCTTGCGATTTTAAAATATTTAAATACAGTAAGTATAGAGAACATAAG	hypothetical protein	MW2395	MW2	0		0	0	0	0.19	0.0036	2_orange	0	0	0	0	0	1
ATGAGCGACACATATAAAAGCTACCTAATAGCAGTGCTATGCTTCACGGTCTTAGCGATTGTACTCATGC	hypothetical phage protein	SAR1546	MRSA252	1	Bacteriophage	0	0	0	0.25	0.0227	1_yellow	1	1	0	0	1	0
ATGATATACAATTTCGATTATAGTTTGCTGTACGAAAGAATGGCAGAGTATAGATATAGCCAAAGTTCTT	hypothetical protein	SAV1997	Mu50	1	Bacteriophage	0	0	0	0.28	0.0144	1_yellow	0	0	0	0	0	1
ATGATTTTATGTAATAACTTCAGTTATAGAGTGAATGAAACAGCAGCTAGAGTGCTAAATTATGTTGCTT	ORFID:SA0077~hypothetical protein, similar to serine/threonine protein kina	SA0077	N315	0	SCCmec	0	0	1	0.26	0	3_red	0	1	1	0	0	0
ATGCAACTTAAAATACTCTATTACAAAAAAATTATTAAATGGAAGTATCGATTTAAATGATTTGAAAGAA	conserved hypothetical protein	MW0379	MW2	1	Pathogenicity Island	0	0	0	0.36	0.0138	1_yellow	0	0	0	0	0	1
ATGCTTCCAAAGATAAAGAAATTAATAATACTATTGATGCAATTGAAGATAAAAATTTCAAACAAGTTTA	penicillin binding protein 2 prime	SA0038	N315	0	SCCmec	0	0	1	0.33	0.0191	1_yellow	0	1	1	0	0	0
ATGTATGGTTTAGTATATTGTTTTAAATTAGATGAATTTGAATTTAATTTAAAAAGTAAGTATAAAAAAT	hypothetical protein	SA2510	COL	0		0	0	0	0.42	0.0186	1_yellow	0	0	0	0	0	1
ATTAATTCAATTTTATAATGAAAAAAATCCAGTCGTAGTTGAAGAAATGGAACAATTTATAAATAAAATT	ORFID:SA0041~xylose repressor homologue	SA0041	N315	0	SCCmec	0	0	1	0.38	0	3_red	0	1	1	0	0	0
ATTAGTATTACTAAAACATATTACAATCCAAATAATAACAAGAAGAAATTTCAGATACTTCCCCCTAAAA	truncated hypothetical protein, similar to integrase [Genomic island nu Sa	MW1951	MW2	1	Bacteriophage	0	0	0	0.29	0.0054	2_orange	0	0	0	0	0	1
ATTATATTCGAAGCCTTAAATATGACGGGATAATGTATGAGAGCATATTACAAGATGGTACTTTTAACTT	hypothetical protein	SA0183	COL	0		0	0	0	0.21	0.0085	1_yellow	0	0	0	0	0	1
ATTATCGAATATATATTGGTGCCCAATGTCGTAGAATCCAAGTTTGTCATAATGGTAAGTATCATTATTA	hypothetical protein	SA0290	COL	0		0	0	0	0.36	0.0012	3_red	0	0	0	0	0	1
ATTTATAAAAATCCTAAATATCGAGTTATTAGATATAATAATGAATATTTCATGGTCGATTTAGTAAGTA	conserved hypothetical protein	SA0650	COL	0		0	0	0	0.31	0.0073	1_yellow	0	0	0	0	0	1
ATTTGGTGAAATCAAAAATAAAATTATCAGCTTTAACGGGTTCGAATTTAAAGTGTCTGCGATGAAGAAA	hypothetical protein	SAV1988	Mu50	1	Bacteriophage	0	0	0	0.42	0.0103	1_yellow	0	0	0	0	0	1
CAAAAAAGCAAATAGAGGCATTAGTCTATAATTTTTATGAAGTCAATAATATCAATTTAAGTTCTGGTTT	hypothetical protein	SAS1724	MSSA476	0		0	0	0	0.18	0.0011	3_red	0	0	0	0	0	1
CAAACAAGCATCACCAATGGCAGATGATTATGTTAATGTCTTAAAATTGAATATCACTTTAGATAAACTC	potassium-transporting ATPase C chain homologue	SAV0074	Mu50	0	SCCmec	0	0	1	0.3	0.0174	1_yellow	0	1	1	0	0	0
CAAACCGTTTTAAGATTATTAGAATGGGTGCAGACATAAGAATTAAATGTGAAAATTGTCAAAGAAGTAT	conserved hypothetical protein	SA0434	COL	0		0	0	0	0.26	0.0075	1_yellow	0	0	0	0	0	1
CAAATATTAATTATAAGTGTAAAGAGAAATTAGGAACTGGTTTAGAATTTAAATCGATGATTAGCTTACT	hypothetical protein	MW0757	MW2	1	Pathogenicity Island	0	0	0	0.33	0.0052	2_orange	0	0	0	0	0	1
CAACAATTAGATGGTTACATTTCTATAGAAGATTTTTTTAAGCATATGGATGAATTATCGAAGAAAGAAG	hypothetical protein	MW1200	MW2	0		0	0	0	0.28	0.0079	1_yellow	0	0	0	0	0	1
CAAGAAAAGAAGTGAATTACGCTGCAAATACAGATGCTGTTGCTACACTTTTTTCTACTAAGAAAAACTT	hypothetical protein	SA1533	COL	0		0	0	0	0.36	0.0148	1_yellow	0	0	0	0	0	1
CAATCAGTTAATTAATCATGGCCATACATTTAAGAGTGATTTTAAAAATGTAGCTAAAGGTGATTGGGTT	hypothetical protein	MW0076	MW2	0		0	0	0	0.27	0.0115	1_yellow	0	0	0	0	0	1
CAATGATAATAAAACTATAGATGCAGAGAATTTTCATTTGGATGTAGAGATTTCATATGAGAAAACTGAA	staphylococcal enterotoxin SeG	MW1937	MW2	1	Bacteriophage	1	0	0	0.34	0.0169	1_yellow	0	0	0	0	0	1
CAATTTTATCTGGAGATTACTAGCTTGTTATGTAACGAGTGTCACAGTGATTATAGTTGCCTTGATTATA	hypotehtical protein	SAVP033	Mu50	0		0	0	0	0.37	0.007	1_yellow	0	0	0	0	0	1
CACACAGATATAATTTATGGAATTAATTTTACAAACACCTGTGCAAAACATCATAGTGATGAGGAAATGT	hypothetical protein, similar to AbiD1 [Genomic island nu Sa alpha2]	MW0368	MW2	1	Pathogenicity Island	0	0	0	0.29	0.0019	2_orange	0	0	0	0	0	1
CACTAAAAGAACTTGATTTTAAATTAAGAAAGCAATTAATTAGTCAAAGTGGCTTGTATTCAAATGGTCT	exotoxin homolog [Genomic island nu Sa alpha2]	MW0382	MW2	1	Pathogenicity Island	1	0	0	0.38	0.018	1_yellow	0	0	0	0	0	1
CACTTCTTTTTAGACATTGTCGAATCGAAGATTGAAACAAAGCGAACTGCGAAAAGTTTTAAAGATATTT	hypothetical protein	MW1896	MW2	1	Pathogenicity Island	0	0	0	0.31	0.0003	3_red	0	0	0	0	0	1
CATGGTTAGCACTCTTTTTCCCAATGATTAATTGGCTGATTCCAAAAAAGTACGTCAAAATCAGCGAAAA	conserved hypothetical protein	SA0652	COL	0		0	0	0	0.19	0.0011	3_red	0	0	0	0	0	1
CCAACGTTTAAACTTGGCTGTTTTTTAGTTTTCGGATATATTTTCGCTGGAAGTTTTTCAATATTTTCAT	conserved hypothetical protein	SA0651	COL	0		0	0	0	0.15	0.0232	1_yellow	0	0	0	0	0	1
CCAGAAAAGAAGTGAATTACGCTGCTAATACAGATACAGTAACAACATTGTTTAGTACAAAGGAAAATTT	hypothetical protein	SA1531	COL	0		0	0	0	0.21	0.0008	3_red	0	0	0	0	0	1
CCATTCCTCGCTAAAGTCTGAAACTCTTTACATCAATAATCAGCTTAATAGCTCTAATCATATTGTAATA	transposase	SA0062	N315	0	SCCmec	0	0	1	0.32	0.0138	1_yellow	0	1	1	0	0	0
CCTGTATACCCAGGTAATACATTGTACGTTATCGCTGAAATTACAAATAAGAAATCCATAAAAAAAGAAA	MaoC domain protein	SA0032	COL	0	SCCmec	0	0	1	0.21	0.0162	1_yellow	0	1	1	0	0	0
CCTTCACTACCAGATCATAAGAAAAGAGAGATCAAATTCTTATATGATGAACAAAAGCTGTCTGGTGAAG	hypothetical protein	SAVP012	Mu50	0	Plasmid	0	0	0	0.37	0.0202	1_yellow	0	0	0	0	0	1
CGATTACGGCATAAAGATATCAATACCACTATGAATATCTATGCTAAAATCACAAATTCATACAAAAAAG	integrase/recombinase-related protein, authentic frameshift	SA2015	COL	1	Pathogenicity Island	0	0	0	0.28	0.0216	1_yellow	0	0	0	0	0	1
CGTATTACAAGTCATAGTTTATGTACTCCTGGTTGTGCTAAGACTGGTAGTTTTAATAGCTTCTGCTGTT	lantibiotic epidermin precursor EpiA	SA1878	COL	1	Pathogenicity Island	0	0	0	0.26	0.0035	2_orange	0	0	0	0	0	1
CTAAATCTCATAAGACGCCTAGATATTACTTTGCTAACGAGCATGAGATTGAAAGATATTTTGAATTTTT	hypothetical protein	MW1417	MW2	1	Bacteriophage	0	0	0	0.31	0.0117	1_yellow	0	0	0	0	0	1
CTGCCGTTCCATTAGCAGTAACTAAATTTCGATCTTTTTCTGTAATAATTCAACAAATTTATGCTTTAAC	hypothetical protein	SA0056	COL	0	SCCmec	0	0	1	0.36	0.0013	3_red	0	0	0	1	0	0
CTTATGTAGATGATCAAGGTGGAGAGGTCATTTTTAATTATACAAAACCTGAAAGTGAAGATTTGAATTA	hypothetical protein	MW0276	MW2	0		0	0	0	0.28	0.0014	3_red	0	0	0	0	0	1
CTTTAACGATATCGAACGATGTTTATTTTGATTTAGGAAGTCAAAGAGGTTCTGGTGCCAATGCAAATAG	hypothetical phage protein	SAR1502	MRSA252	1	Bacteriophage	0	0	0	0.42	0.0131	1_yellow	1	1	0	0	1	0
CTTTGCGAATCTAGAGTCATTAATCAAAACCCTAAATATAGAATTATTAAATACAATAATGAATATTTCA	conserved hypothetical protein	SA0647	COL	0		0	0	0	0.23	0.0033	2_orange	0	0	0	0	0	1
CTTTTTAGGTTTTATATTAAAACAGACAACTTTTCTATGTATTTAATGATTATCTTCTTAATTTGTTTAG	hypothetical protein	MW2134	MW2	0		0	0	0	0.47	0.0076	1_yellow	0	0	0	0	0	1
GAAATATAAAAAGTTTTGCATTGTACATAAGTATCTTGCTTTTAATAGTTGTTGTAGCAGGTTGTGGCAA	putative lipoprotein	SAR0438	MRSA252	1	Pathogenicity Island	0	0	0	0.31	0.0127	1_yellow	0	0	0	0	0	1
GAATCGATGAAAATTTTCAAAGCTCAAGTAATGCTTAGAAATTTAAAGCTATTAAGCGAGTGGATTGTTA	hypothetical protein	SAVP011	Mu50	0	Plasmid	0	0	0	0.34	0.0027	2_orange	0	0	0	0	0	1
GAATTCAGTTTTACATTAGATCCTTGTTCAACAGACGAGAACGCCAAATGCCGGAAGTATTATACAGTAA	phage N-6-adenine-methyltransferase	SA0346	COL	1	Bacteriophage	0	0	0	0.43	0.0171	1_yellow	0	0	0	0	0	1
GACATGTTGAAATTGTTGAGAGCGCTAATCTAAACACTTTCACATCGTTTGGCCAAAATTGGAATGGTAA	truncated amidase	MW1380	MW2	1	Bacteriophage	0	0	0	0.2	0.0124	1_yellow	1	1	0	0	1	0
GACGATTTAAACACTGAAATAAGTACCAAAATTGCTGATGCTCATGTTAAAAATAGTACAAACTTTTTAG	hypothetical protein	SA0061	N315	0	SCCmec	0	0	1	0.47	0.0114	1_yellow	0	1	1	0	0	0
GACTATATCAATGATAATATAATCTATGGTAGTGAAATCAAACGGGAGAAATTAGAGAATTTATTTAATC	conserved hypothetical protein	SA0027	COL	0	SCCmec	0	0	1	0.32	0.0038	2_orange	0	1	1	0	0	0
GAGATATTGCTTTGCGAGGTTAGAGTTGTAAACAAAAATCCCAGATATAGAATTATTAAATATAAAAACG	conserved hypothetical protein	SA0645	COL	0		0	0	0	0.4	0.0177	1_yellow	0	0	0	0	0	1
GAGTTAACATCAGCAAATAAGGTAAGTGCTCTTTCCAACCCCAAGGATGGTTTTTTAAAGAAGTTTTTAT	hypothetical protein	SAV1995	Mu50	1	Bacteriophage	0	0	0	0.21	0.0087	1_yellow	0	0	0	0	0	1
GATAAAAGCAACACAGGCAATCGTATGTTTAAGCGTTATGCAGTCATTACAACATCTGCAAAAATATTAG	hypothetical protein	SA0059	N315	0	SCCmec	0	0	1	0.38	0.016	1_yellow	0	1	1	0	0	0
GATACGAAAACGGTAGCAGAAAAATACCTATGGAGGATATAGCTGAAATTGCCAATGCATTGAAAGTTAC	phage repressor	MW1436	MW2	1	Bacteriophage	0	0	0	0.41	0.0165	1_yellow	0	0	0	0	0	1
GATTTTAAACTGTTGAAAAGAAGAATTTTAGGAATTGGATTCGTTTTACCGGAGGGACAAGTATTTACTT	hypothetical protein	SAS0035	MSSA476	0	SCC476	0	0	0	0.31	0.0008	3_red	0	0	0	0	0	1
GCACTTTTGACAAATAGAATAAGGGATAAAAAAGATAAAAGGCTAGATATTTTATCTAGTGTATTACTTT	hypothetical protein	MW2607	MW2	0		0	0	0	0.26	0.0005	3_red	0	0	0	0	0	1
GCAGACGTTGATTGGTACGTGAAAGCAGACGATCTTGTATTAAAAGGACAGACAAAACCTCATCAGAAAT	hypothetical protein	SAV0411	Mu50	0		0	0	0	0.4	0.0029	2_orange	0	0	0	0	0	1
GCTCAAACTACGGCAATTCAAATCCTGAATTGAAAAAAAGAGTTCAAGAGACTATTAAACAAGAAGGAAA	ORFID:SA0071~potassium-transporting ATPase C chain homologue	SA0071	N315	0	SCCmec	0	0	1	0.41	0.0015	3_red	0	1	1	0	0	0
GCTCTTCAAATAAATAATGATTTACCAATAAGTATATCAAGTAAACTAAAGAAATATATTCATAAACCTG	hypothetical protein	SA2558	COL	0		0	0	0	0.35	0.0008	3_red	0	0	0	0	0	1
GCTGGATAGATTAGATAATCAAATTAATGATTATTATGAAGTGTTTAATTATGTCGTAGTTATTACAAAT	conserved domain protein	SA0181	COL	0		0	0	0	0.28	0.0035	2_orange	0	0	0	0	0	1
GCTTTACGAATCTAATATTATTAACAAAAATCCCAGATATAGAATTATTAAATATAAAAACGACTATCTG	conserved hypothetical protein	MW0553	MW2	0		0	0	0	0.24	0.0009	3_red	0	0	0	0	0	1
GTATGAAGCTTCGGGTGGAAGTGATGATACTAGAGAAGGCACCGTAATGGGTGGCGAGGTGTTAGTGATT	gamma-glutamyltranspeptidase	SA0188	COL	0		0	0	0	0.36	0.0184	1_yellow	0	0	0	0	0	1
GTTAAACATATTGTACCCCTATATTGAAACCATTCACATTACGAAAGATAAAAATCTTATAGGAATCTAT	cassette chromosome recombinase A	SA0058	N315	0	SCCmec	0	0	1	0.43	0.0124	1_yellow	0	1	1	0	0	0
GTTAACGAAAAACGATTTAAGCAGGCAGATGTATTTGAAGATTTATATAGAGAGAAACTAAAAGACACAA	hypothetical protein	SA1529	COL	0		0	0	0	0.26	0.0016	3_red	0	0	0	0	0	1
GTTAATAAAACGGCAGTCAAGACTAGTGAACCAATAGCTTTTGTGATTTTCATTATACATTTATCTCCTT	hypothetical protein	MW0371	MW2	1	Pathogenicity Island	0	0	0	0.33	0.0014	3_red	0	0	0	0	0	1
GTTAGGGGCAATTTTAGCTAGTTTGTTTAATGCTACTTTTGTAAATACGGTATATGTAATAATCGCCATA	conserved hypothetical protein	SA0046	N315	0	SCCmec	0	0	1	0.51	0.0183	1_yellow	0	1	1	0	0	0
GTTATTTATAGTAATGATAATAAAACAGCTACAGTCGATTTAATGAAAGGCCAAACAAGCAGCAATAAAC	sdrC protein	SA0608	COL	0		0	1	0	0.26	0.0016	3_red	0	0	0	0	0	1
TAAAAAGCATGCTCGCGATCACATAGCTGTTTCTAATGTGAAAACAGACAGACACACAAGTGAGAAAATC	hypothetical protein	MW1900	MW2	1	Bacteriophage	0	0	0	0.26	0.0056	2_orange	0	0	0	0	0	1
TAAAAAGTTACCGTTTGCCACAAACAAATATCGTCACATCATCTATTCATAGTTCTGAAATGACTGGTGA	conserved hypothetical protein	SA0042	N315	0	SCCmec	0	0	1	0.35	0.0062	2_orange	0	1	1	0	0	0
TAAAGATTCATTACATGATTCTGATATTATTTTAAGTAACGAGTACGAAACAATCAACGTTACTTATTTA	beta-lactamase, putative	SA1870	COL	1	Pathogenicity Island	0	0	0	0.29	0.0065	1_yellow	0	0	0	0	0	1
TAAAGATTTAGAATCTATTATTGATGATTTCTTCATTGAAACCAAGTTGAATAGACCTAAACACATTACT	staphylocoagulase precursor	MW0206	MW2	0		1	0	0	0.21	0.0137	1_yellow	0	0	0	0	0	1
TAAAGTAATTAAAGCTTTTAAACTTAAACCTGACTGTCATTGTACATCGAAATATCTGAATAACCTCATT	IS431mec, transposase	SA0028	COL	0	SCCmec	0	0	1	0.31	0.004	2_orange	0	1	1	0	0	0
TAAATGAGATGTCAGAGTCACTCTTATTATACGTATACTCAGTCTTAATCAATGTTACCTCTATTAATAA	hypothetical protein	SA0074	N315	0	SCCmec	0	0	1	0.39	0.0011	3_red	0	1	1	0	0	0
TAAATTTGGCGACCAAGTGACTGGGAATGAAAGTTTGAACCAAAGAGGCGTTGGTTATTTCCTGTATACT	peptide chain release factor 3	SAV1020	Mu50	0		0	0	0	0.33	0.0013	3_red	0	0	0	0	0	1
TAACATCGACGAAATAGATTTTTGGTTGAGGTTTGGTTTCAAGCTAAAAAGATATACAGGTTTAAGTAAA	hypothetical phage protein	SAS0922	MSSA476	1	Bacteriophage	0	0	0	0.3	0.0116	1_yellow	0	0	0	0	0	1
TAAGAATAGTAATTTGAATGGTGCTGCTGATATTAAAATATATGAGTTATTAGATGATAAAAGTAAACCA	hypothetical protein	SA1532	COL	0		0	0	0	0.29	0.0063	2_orange	0	0	0	0	0	1
TAAGGAGAAAGGTCATTGGTATAATCTTGAGAAAGAGTGGCAAGAGTTCTTAAACTCTGGGAAAGAGGTG	conserved hypothetical protein	SA0281	COL	0		0	0	0	0.27	0.0199	1_yellow	0	0	0	0	0	1
TAAGTCAATTAGAAAAACAAATTGCACAACTGAAAGAGCAAAAGAAAAAACAAGAAGAACAACTATCTAA	hypothetical protein	SAVP002	Mu50	0	Plasmid	0	0	0	0.34	0.0059	2_orange	0	0	0	0	0	1
TAATCACATTAGTCAATGAACTTAATGAGAGAGGCGTGAGTTTCCATAGCTTAGAAGAAAATATAACCAT	DNA invertase	VRA0050	Michigan	0	Plasmid	0	0	0	0.35	0.0013	3_red	0	0	0	0	0	1
TAATTTAAATGAGAACAAGAAAGAGATAAATAGATTGAGAATGGAGATACTTAACCCAACGAAAGAACTA	phage regulatory protein	SAR1522	MRSA252	1	Bacteriophage	0	0	0	0.29	0.002	2_orange	1	1	0	0	1	0
TAATTTAGATTATCTAGGATTATCTCATGAAAGATATGAAAGTGTATTTAATACTTTGAAAAAACAAAGT	staphylocoagulase precursor, putative	SA0857	COL	0		1	0	0	0.34	0.0018	2_orange	0	0	0	0	0	1
TACAATGATCAACTAGAAGAAGTGTATGATGGCGTATTAGTAACGACACCACATCAAGTGTTTTTAAATT	protoporphyrinogen oxidase	SA1887	COL	0		0	0	0	0.18	0.0076	1_yellow	0	0	0	0	0	1
TACCAATATAAGATTGTAGAGCCTACGATTTGGATTTTATGTCCTGGGATCGGTTTCCTATTCTTATTAA	hypothetical protein	MW0369	MW2	1	Pathogenicity Island	0	0	0	0.34	0.0007	3_red	0	0	0	0	0	1
TAGAAGATAGATTTATCGACGGTATAAATATAACAGATGAGAATGATCTATACACAGCATTAGACATATT	hypothetical protein	MW1926	MW2	1	Bacteriophage	0	0	0	0.29	0.0122	1_yellow	0	0	0	0	0	1
TAGATATAATAATGAATATTTCATGGTCGATTTAGTAAGTACTTGGATTACTTATTTTTTCGCTATGATT	putative membrane protein	SAS0563	MSSA476	0		0	0	0	0.31	0.0032	2_orange	0	0	0	0	0	1
TAGGCGTATCATTGTTTTTCAATGTAATTATATTACTGCTACTTTTTATTTTTAGTATTTTCATTAAAGA	epidermin immunity protein F	SA1871	COL	1	Pathogenicity Island	0	0	0	0.33	0.0151	1_yellow	0	0	0	0	0	1
TAGTATTATTAGCTGTTTTTATTAGCGCGTGTGGTATGAAAGAAGATAAACAAATTAAAGAAAATTTCAA	hypothetical protein	MW2408	MW2	0		0	0	0	0.28	0.0089	1_yellow	0	0	0	0	0	1
TAGTCTAGCAAATACACATTTGGAACAACCCCAAAAATACAAGGCACATTTTAAAAAAATACCAATCGAA	hypothetical protein	SA0076	N315	0	SCCmec	0	0	1	0.44	0.0126	1_yellow	0	1	1	0	0	0
TAGTGCTAACGTACAAATTGTGATATTTTTACATAGTTGTTTAATCATTAGTAATCCGCCCTTTCAATAT	hypothetical protein	SA2005	COL	0		0	0	0	0.31	0.0114	1_yellow	0	0	0	0	0	1
TATAAATTTATCAACTATAACTAAAAATGATAAAAGATTTAACGCCACTGATGACCGAATTAATATTATT	hypothetical protein	SA0060	COL	0		0	0	0	0.38	0.0204	1_yellow	0	0	0	0	0	1
TATAGAAAAAAATAATTATGATAAGGTTATTTCATTCATAAAAATTAACGACTCAAATTATAGACTTAGT	hypothetical protein, similar to transcriptional regulator	MW0066	MW2	0		0	0	0	0.31	0.0233	1_yellow	0	0	0	0	0	1
TATAGGGGAAGTTGTTGATTATACTGAAAACACTCCTAAATCATATGATCCTATGAAGCAATTTTATGTA	uroporphyrinogen III methylase SirB, putative	SA2396	COL	0		0	0	0	0.19	0.0141	1_yellow	0	0	0	0	0	1
TATATAATTTCTTTTCGTCAATTTTATGGCTGATTGGTGGTATTTTGCTGATTTGGAATAAATACTCAAA	hypothetical protein	MW0098	MW2	0		0	0	0	0.22	0.0177	1_yellow	0	0	0	0	0	1
TATGTGCGGAACCAACTTATTTTAAGAATACAGAAAACTGCGTGAATCAAAAACAATGGATTCAATTTTG	truncated replication protein for pUB110 plasmid	SA0028	N315	0	SCCmec	0	0	1	0.42	0.0112	1_yellow	0	1	1	0	0	0
TATTAATGTTAACAATTATGAATTTGAATTTTGAATTAAATGAAGTGTCTGATTATATCACTGTATTAAT	epidermin biosynthesis protein EpiC, authentic point mutation	SA1876	COL	1	Pathogenicity Island	0	0	0	0.28	0.0217	1_yellow	0	0	0	0	0	1
TATTACAATGTACTTTGTACCATTTGAATCTCGGAAAATGCCACTATTTATGACGATAATTTTTACAATC	hypothetical protein	SA2191	COL	0		0	0	0	0.24	0.0025	2_orange	0	0	0	0	0	1
TATTACTGGGATTTTAAAAAACATTGGTAACATCGCAGCTTATAGTACTTGTGACTTCATAATGGATGAA	accessory gene regulator protein D	SA2024	COL	0		0	0	0	0.25	0.0027	2_orange	0	0	0	0	0	1
TATTATTTTGTACTTTAAATTATTTAGTTCCAATGCAAAGTAATGCTTTTTCAATAATTATATATTCATC	hypothetical protein	MW1743	MW2	1	Bacteriophage	0	0	0	0.3	0.0001	3_red	0	0	0	0	0	1
TATTCAAAAAAAGAAAACGGACATATTAGAATTAATGTTGACGATTTAGCAAAAGTAATTGAAGTGTTAG	hypothetical protein, similar to Cro-like protein from Streptococcus pyogen	MW1435	MW2	1	Bacteriophage	0	0	0	0.41	0.0188	1_yellow	0	0	0	0	0	1
TATTTATACAAAATTAAAGATAACAACGATAATAGTCTAAAGAATTTACATGAAATGATTTATGAAAGCG	hypothetical protein	MW1742	MW2	1	Bacteriophage	0	0	0	0.28	0.0012	3_red	0	0	0	0	0	1
TATTTTATTAATAAAGAGTATTCGAATAAAAATACCCTGTTTTATAAATTGATTGGCGATAATATCTTTA	conserved hypothetical protein	MW2447	MW2	0		0	0	0	0.24	0.0027	2_orange	0	0	0	0	0	1
TCAAATTAAACGATATTCAAAACCATACATTACTTGTTACTGAAAAAGGGTGTAGTTACAGAGAACAGTT	conserved hypothetical protein	SA0072	COL	0		0	0	0	0.33	0.0072	1_yellow	0	0	0	0	0	1
TCAATATGTAGAAACAGGTAAAGATACTGCAACATTATATCTTTCTTCTGCATATACAAAAACAATAGCT	hypothetical protein	SA1854	COL	1	Pathogenicity Island	0	0	0	0.25	0.0045	2_orange	0	0	0	0	0	1
TCAATCGATACATCACAAGAGGTATTAGTGAATACCTATCTCTAGACCTTCAAATCTTACTTTGGAATAT	conserved hypothetical protein	SA0055	N315	0	SCCmec	0	0	1	0.41	0	3_red	0	1	1	0	0	0
TCAGAAAAGTTAGCTGTCACTAAAAATAACTATAAACATTTTTTAGAAAAATATTTTGGACTAGATATAA	hypothetical protein, similar to N-hydroxyarylamine O-acetyltransferase	MW2618	MW2	0		0	0	0	0.44	0.0097	1_yellow	0	0	0	0	0	1
TCAGCTTTTTTCATTGCCTAAAAACTTAATGTCCCGACCTCTTTATCTACGCATAAATACTTATTACTGA	IS1272-related, transposase, degenerate	SA2305	COL	1	Pathogenicity Island	0	0	0	0.18	0.0066	1_yellow	0	0	0	0	0	1
TCATCGCATACAAGGACAGCTTAATGGAGTCATTAAAATGATGGAGGAAGAAAAAAATTGTAAAGACGTC	conserved hypothetical protein	SA0048	COL	0	SCCmec	0	0	1	0.31	0.0124	1_yellow	0	0	0	1	0	0
TCGAGGTAAAGGAGTCATGGTAGTTGCTCCACTAGAAATATTAGATCCATTTAAAGGTATTTTAAAATTT	hypothetical protein	MW1385	MW2	1	Bacteriophage	0	0	0	0.25	0.0022	2_orange	1	1	0	0	1	0
TGAAAAATTTATTAGTTACTGGCTACACAACTGGAATTTTGAAAATCATAGGGCAAATGTTACTTGCTGT	putative membrane protein	SAS0372	MSSA476	0		0	0	0	0.27	0.0002	3_red	0	0	0	0	0	1
TGAAAACGCAGACGATAATTTTAACCAACTTTACGAAAATGCAAAGCCACTTAAAGAGAATATAGAAATA	plasmid recombination enzyme	SAA0003	COL	0	Plasmid	0	0	0	0.44	0.0057	2_orange	0	0	0	0	0	1
TGACAATGATATTACAGAATTAGAAGAGCGTATCAATCAGTTCGTGAGTTTATCTCAAGAAAAGGGACGA	conserved hypothetical protein	SA0338	COL	1	Bacteriophage	0	0	0	0.31	0.0085	1_yellow	1	1	0	0	1	0
TGACGATGAAATTGAATAATGTTAAGCAAAAGCGTCATATTTTATGCACAAATGAATATAATAATAAGAA	hypothetical protein	SA1347	COL	0		0	0	0	0.33	0.0144	1_yellow	0	0	0	0	0	1
TGACTAAAGAAGCGGTAAACCCCTCTGAGAATATAAAAGTGATTCAAACGGATATTCTAAAATTTTCCTT	rRNA methylase	SA0048	N315	0	SCCmec	0	0	1	0.36	0.0016	3_red	0	1	1	0	0	0
TGAGTTAATAAAGTATTATACACAGCCTCATTTATCACTATCAAATAAATGGTTATGGCAAAAGCCCAAT	hypothetical protein, similar to exotoxin 3	MW1049	MW2	1	Pathogenicity Island	1	0	0	0.25	0.016	1_yellow	0	0	0	0	0	1
TGATAAAAGAGATAAAGGGACTTGGATTATTTATTCTGAAATGGTTATCGAACCAAAAGGGAAAAATATG	Staphylococcus tandem lipoprotein	SA2497	COL	0		0	0	0	0.28	0.005	2_orange	0	0	0	0	0	1
TGATAATAAATCTCCATCTGACGCCATTTGTGATAATCCTTATGACTTAACTCCTAAAGGTACATTTGAT	putative membrane protein	SAR0061	MRSA252	0		0	0	1	0.2	0.0001	3_red	0	1	1	0	0	0
TGATGATGGAGTGATAATAAATGCATTAGGAATTTTTGGTATGTATAAAATTATAGATTCCTTTTCAGAA	hypothetical protein	MW1915	MW2	1	Bacteriophage	0	0	0	0.24	0.0008	3_red	0	0	0	0	0	1
TGATGTCGTGAATTTAAAGGGTGGATATAAAGATTATGAAGCAAAGAACTTCAATAGTGCTCCTTTAATA	conserved hypothetical protein	SA0044	N315	0	SCCmec	0	0	1	0.38	0.0001	3_red	0	1	1	0	0	0
TGATTGCGGATGATACCGAAGGTTTACCTATAACCCAAGGTAATAATATATCGCTTTGTATTACTTTTGA	conserved hypothetical protein	SAS0046	MSSA476	0	SCC476	0	0	0	0.44	0.0023	2_orange	0	0	0	0	0	1
TGCAAAGTTTAGTACCGGAAATACAAAGTAGTTATGGCATAACCATAAATAAAAATTTCAATATAGATAG	hypothetical protein	MW0370	MW2	1	Pathogenicity Island	0	0	0	0.29	0.0002	3_red	0	0	0	0	0	1
TGGAAAAAACATATCTAGTGCTAATGATACTTAACATGCAAAAATGGCACTATTTAAATTTTTCAATTTC	hypothetical protein	SA2336	COL	0		0	0	0	0.28	0.0004	3_red	0	0	0	0	0	1
TGTACCGAGATATGAAGCAGAATACAAATTGAATAATAGTGATACAAATGTAAAAAAACTTAGAGATATT	hypothetical protein	SA0397	N315	1	Pathogenicity Island	0	0	0	0.42	0.0049	2_orange	1	1	0	0	1	0
TGTATTTATACGAAAAGATGGTTATTGAAAACAAAGAGATACCAATTGATGATGGGAAGTCTTTAGGTAA	pathogenicity island protein	SA0889	COL	1	Pathogenicity Island	0	0	0	0.37	0.0062	2_orange	0	0	0	0	0	1
TGTTGCTTTATCCATTTTCCTACATTTTATAACCGCCATTTACAAACGTCGAAGGTGTGAAATCATACTC	hypothetical protein	MW1746	MW2	1	Bacteriophage	0	0	0	0.37	0.0091	1_yellow	0	0	0	0	0	1
TGTTTACAGCTTTAGGGATTGGTATAGTATTCGGTGTGTTATTGCATCTTATTTATGGCACACATTCGAA	sodium:dicarboxylate symporter family protein	SA0454	COL	0		0	0	0	0.21	0.0079	1_yellow	0	0	0	0	0	1
TTAAAACTCAACGGTAAAGTTGGTTGGAAAGACAGTGAAATATGGAAAGCTATACAACTACTAGATATAC	hypothetical protein	MW1935	MW2	1	Bacteriophage	0	0	0	0.32	0.0121	1_yellow	0	0	0	0	0	1
TTAAAACTGCTATAAAGCTAATTATTAATAATAGGGGCAAAGCAAAAAATGTCATACAACAAGTTGGTGG	hypothetical protein	MW0372	MW2	1	Pathogenicity Island	0	0	0	0.44	0.0142	1_yellow	0	0	0	0	0	1
TTAAAGAATTTGGGTGTGGGTGTGTATATAGTGAAAGAATAAGTGGTGTCAAACGTACAGAGCTTGTTAA	site-specific recombinase family protein, degenerate	SA2141	COL	0		0	0	0	0.4	0.0165	1_yellow	0	0	0	0	0	1
TTAATTATGATTATTTTAACAGTTATTTCTTTAGGTGTAATCTCAGTATATGCTCCTGCAGCAACTAAAA	accessory gene regulator protein B	SA2023	COL	0		0	0	0	0.32	0.0028	2_orange	0	0	0	0	0	1
TTACAAGGTCGTGTCGAAGACAGAAAAGATTTATACATACACATGCTATAATGAAATCATACCTAAAAGA	GTP pyrophosphokinase	SAV1001	Mu50	0		0	0	0	0.31	0.0008	3_red	0	0	0	0	0	1
TTACTATTTCGAACAAAGACGTAACTGACGATTATAAACATGGAGCAATAGTTACATTAAAAATTTTGAA	conserved hypothetical protein	MW0378	MW2	1	Pathogenicity Island	0	0	0	0.21	0.0006	3_red	0	0	0	0	0	1
TTAGACATCAGAATACCAAGGGTTTTCAGAAGAGATCACGCGCCAGTAGAATCTTTAACAGAAAATGAAC	hypothetical protein	MW1432	MW2	1	Bacteriophage	0	0	0	0.32	0.0015	3_red	0	0	0	0	0	1
TTATATGGCAGATGTGTGCCTACCAAAGCATTCTACATCTTAAACGATGACCTAACTATGACGTTAATCT	hypothetical protein	SA0353	COL	1	Bacteriophage	0	0	0	0.42	0.0026	2_orange	0	0	0	0	0	1
TTATATGTAATAGCTAAAAAGATGGGTAAAGGCAATACAATAGCTGTAGTAAAAATCAAAGACGGTGGTA	hypothetical protein	MW1038	MW2	1	Pathogenicity Island	0	0	0	0.37	0.0135	1_yellow	0	0	0	0	0	1
TTATCCAATACACATTTGGGAATGAACCTGATGATATAGAGGTATTGGATTTTATTCATCATCAATTAAT	conserved hypothetical protein	MW0377	MW2	1	Pathogenicity Island	0	0	0	0.26	0.0012	3_red	0	0	0	0	0	1
TTATCGAGTAGAAGGAAATTTTTGTGTAATCATTTTGTACTGCTTACTGCCATTATTTGTAAATACGTCA	hypothetical protein	MW2430	MW2	0		0	0	0	0.22	0.0001	3_red	0	0	0	0	0	1
TTATGAATTACAAAACGAAGAAGATAACGAGGAGTGCGAAGAGGAGTACGAAGAATACAAGGAGGACTAA	hypothetical protein	SA0335	COL	1	Bacteriophage	0	0	0	0.43	0.0123	1_yellow	0	0	0	0	0	1
TTATGAATTGAACGTATGGACTGTAAACAAACCAGCACGTGCAAACCAACTTGCTAATTGGGGAGTTGAT	glycerophosphoryl diester phosphodiesterase, putative	SA0031	COL	0	SCCmec	0	0	1	0.41	0.005	2_orange	0	1	1	0	0	0
TTATGGATACTGGATCATATATTTTTATGTACTTTGCAATTAAGTGTTTATGGGTGAAACCTAAGGTAGT	conserved hypothetical protein	SA0269	COL	0		0	0	0	0.28	0.0038	2_orange	0	0	0	0	0	1
TTATTAATTCTGAAATGGCGACTCAAAATAAGGGAGAAGCTTTGAAAATTAAAGGTATGGTCTTATACAT	hypothetical protein	MW0073	MW2	0		0	0	0	0.27	0.0021	2_orange	0	0	0	0	0	1
TTATTTAGCGTTAATGGCATTCGACCAAAATTTACTCTCATTAAATCATACTGAACAACAATGGGATAAA	methicillin resistance protein	SA0039	N315	0	SCCmec	0	0	1	0.31	0.0005	3_red	0	1	1	0	0	0
TTCACTTTGGTTCACCATGAAGATGGATTCGCAGTTCTAATGTGTAATGAGGTTCGGATTCATCTATGGG	bleomycin resistance protein	SA0032	N315	0	SCCmec	0	0	1	0.48	0.003	2_orange	0	1	1	0	0	0
TTCAGCAATAGATATTGATAAGGCATCTATTACGGGAACTATAGAAAATCAGTATGTTAACAACAGTTTT	hypothetical protein	MW0374	MW2	1	Pathogenicity Island	0	0	0	0.3	0.0042	2_orange	0	0	0	0	0	1
TTCATTTGCAGAGGGACAAGGACGTCAAAGAGCAAATATAAATGGTGATGTCAAAACACCTAAAAACTAG	hypothetical protein	SA0073	N315	0	SCCmec	0	0	1	0.46	0.0006	3_red	0	1	1	0	0	0
TTCGGTCAAAATATAGGACTTTTATGCATTGGTATAACACTGATTGTTATTTCGTTGATTTTAAATCATG	hypothetical protein	MW1907	MW2	1	Bacteriophage	0	0	0	0.34	0.0153	1_yellow	0	0	0	0	0	1
TTCTAAAGAAATGATATTAATTCTAGACTTTACCGAAGCAACAAATCTCACTGATTTATTTAAGACCATA	conserved hypothetical protein	SA0069	COL	0		0	0	0	0.38	0.0043	2_orange	0	0	0	0	0	1
TTGACAAGGTCTTAAGCACTGACGTTACAAATAGCCATGATATTAATGAATTATATTTATTTCTTAAAAA	hypothetical protein	SA2559	COL	0		0	0	0	0.25	0.0169	1_yellow	0	0	0	0	0	1
TTGATGGTAAAGGTCTAAAGCTACCAATCGTAAAGAATAAAAATATAAAAATAGATCATTGGCTACCAGT	hypothetical protein	MW0752	MW2	1	Pathogenicity Island	0	0	0	0.2	0.0001	3_red	0	0	0	0	0	1
TTGATTAAAAGCACTCGAAGGTTACAGGTAGAAAAATACATGGATAGCTTTACAGACAAAGAACTATCCT	hypothetical protein	SAV0397	Mu50	0		0	0	0	0.36	0.0226	1_yellow	0	0	0	0	0	1
TTGATTTAAATGACTATTATGCATTGTCAGATAAGTCGGCAAAGAAAACTATATTTTATGGACGTAATGT	truncated replication initiator protein	MW0120	MW2	0		0	0	0	0.26	0.0201	1_yellow	0	0	0	0	0	1
TTGATTTTAAGGTGAAAAAACGTGTGGATTTCTTAAAGTTCTATAATGACAATGAACTTATAAGTACCAA	truncated hypothetical protein, similar to enterotoxin SEO	MW0052	MW2	0		1	0	0	0.39	0.0111	1_yellow	0	0	0	0	0	1
TTGGTCGGAGATATTAGAGATACACATTATAAACTGTCTGATGATTCAGTTATTAGCATTATAGATTTTA	hypothetical protein	MW1418	MW2	1	Bacteriophage	0	0	0	0.27	0.004	2_orange	0	0	0	0	0	1
TTTAATGGCTTTGGTCGTATCTCTAATCGAATTAAAAGAACAAAATGAATTGCCTCATGGAACGATTAGA	peptidase, M20/M25/M40 family, authentic frameshift	SA2007	COL	0		0	0	0	0.53	0.0073	1_yellow	0	0	0	0	0	1
TTTATAGTAGGTGAGATAACTAAAGATAAAAAAGGATATACACATGATAAAGATAAAAAATACCCTGTCA	hypothetical protein	MW2407	MW2	0		0	0	0	0.34	0.0024	2_orange	0	0	0	0	0	1
TTTATATAGATTGTTTAAGAAGTTAAGAGAAACTTTTAAAGAAGAAGGGCTTGAACCATGGACATCAAGT	conserved hypothetical protein	SA0296	COL	0		0	0	0	0.35	0.0015	3_red	0	0	0	0	0	1
TTTGATTATTCAGCTTTAATAGGTCGTATAATTGAAAAGTATGGTAATAGATATGCTTTTGCATACGCGA	putative regulatory protein	SAR1555	MRSA252	1	Bacteriophage	0	0	0	0.45	0.0146	1_yellow	1	1	0	0	1	0
TTTTGTAATGTACCGATAGATAAAGGAATTATGATAAATGAACTTAGCGAAGCATTGTGGAATATAGCTA	hypothetical protein	MW1911	MW2	1	Bacteriophage	0	0	0	0.31	0.0027	2_orange	0	0	0	0	0	1
